# Supplementary material for: Unveiling the Adsorptive Potential of Natural Biopolymers for Olive Mill Wastewater Treatment: A Synergistic Approach Using RSM-BBD, Mixture Design, Kinetics, and Mechanistic Analysis
Source: Int J Mol Sci. 2025 Aug 11;26(16):7738. doi: 10.3390/ijms26167738 (PMC12386832; doi:10.3390/ijms26167738)
Supplement: Supplementary file 1 [file ijms-26-07738-s001.zip]

Archive with 1 entries (1 files):
- ijms-3790024-supplementary.pdf
